# Supplementary material for: N-rGO/S@porous SiC Composite with Multidimensional Hybrid Architectures for Structural Energy-Storing Applications
Source: Nanomaterials (Basel). 2026 May 23;16(11):656. doi: 10.3390/nano16110656 (PMC13258452; doi:10.3390/nano16110656)
Supplement: Supplementary file 1 [file nanomaterials-16-00656-s001.zip]

Archive with 1 entries (1 files):
- nanomaterials-4331246-supplementary.pdf
